# Supplementary material for: A Lift-Off-Tolerant Magnetic Flux Leakage Testing Method for Drill Pipes at Wellhead
Source: Sensors (Basel). 2017 Jan 21;17(1):201. doi: 10.3390/s17010201 (PMC5298774; doi:10.3390/s17010201)
Supplement: Supplementary file 1 [file sensors-17-00201-s001.zip]

Archive with 1 entries (1 files):
- Video S1 Video of the MFL inspection for drill pipes at wellhead.MOV
